# Supplementary material for: Evaluation of an RNAseq-Based Immunogenomic Liquid Biopsy Approach in Early-Stage Prostate Cancer
Source: Cells. 2021 Sep 28;10(10):2567. doi: 10.3390/cells10102567 (PMC8533765; doi:10.3390/cells10102567)
Supplement: Supplementary file 1 [file cells-10-02567-s001.zip]

Archive with 1 entries (1 files):
- cells-1353123-SI.pdf
